# Supplementary material for: TIAM-1 differentially regulates dendritic and axonal microtubule organization in patterning neuronal development through its multiple domains
Source: PLoS Genet. 2022 Oct 12;18(10):e1010454. doi: 10.1371/journal.pgen.1010454 (PMC9612824; doi:10.1371/journal.pgen.1010454)
Supplement: S2 Table — (XLSX) [file pgen.1010454.s008.xlsx]

## Sheet: Fig 1
%of body length (total dendrtic length)
Genotype
wild type	act-3(st15)	mig-2(mu28)	unc-60(su158)	wve-1(ok3308)	tiam-1(ok772)
441	420	322	380	315	83
453	474	321	394	222	128
411	452	309	359	247	89
402	448	306	394	259	104
396	445	323	362	275	79
385	531	294	376	230	106
355	452	321	423	321	118
370	474	304	370	283	114
381	510	346	402	270	98
391	539	288	390	284	90
%of body length (axonal length)
Genotype
wild type	act-3(st15)	mig-2(mu28)	unc-60(su158)	wve-1(ok3308)	tiam-1(ok772)
21	23	10	20	20	33
10	15	12	13	13	34
17	22	12	20	15	34
17	26	9	23	19	39
18	22	7	20	16	29
16	21	7	24	23	35
17	29	8	25	26	37
14	26	8	28	25	29
22	28	11	25	16	26
16	28	7	19	18	33

## Sheet: Fig 2
%of body length (primary dendrtic length)
Genotype
wild type	tiam-1(ok772)	tiam-1(ok772);Ex[TIAM-1A]	tiam-1(ok772);Ex[TIAM-1B]	tiam-1(ok772);Ex[TIAM-1C]	tiam-1(ok772);Ex[TIAM-1N539]
87	56	88	89	42	39
78	50	75	81	37	70
84	53	84	86	50	39
84	53	88	75	55	59
87	54	90	78	47	64
81	62	83	75	45	58
82	51	90	87	54	55
81	53	85	76	46	65
84	57	92	90	51	55
82	47	87	81	55	70
%of body length (high-order dendrtic length)
Genotype
wild type	tiam-1(ok772)	tiam-1(ok772);Ex[TIAM-1A]	tiam-1(ok772);Ex[TIAM-1B]	tiam-1(ok772);Ex[TIAM-1C]	tiam-1(ok772);Ex[TIAM-1N539]
356	28	297	210	39	86
376	78	249	246	47	110
327	36	290	270	42	88
318	51	288	219	38	101
314	24	320	249	40	102
303	45	232	195	69	139
273	67	347	189	89	148
289	61	307	214	48	84
298	42	285	296	45	99
309	43	289	226	107	136
%of body length (axonal length)
Genotype
wild type	tiam-1(ok772)	tiam-1(ok772);Ex[TIAM-1A]	tiam-1(ok772);Ex[TIAM-1B]	tiam-1(ok772);Ex[TIAM-1C]	tiam-1(ok772);Ex[TIAM-1N539]
21	33	12	18	32	28
10	34	22	24	27	25
17	34	13	12	23	19
17	39	9	13	27	32
18	29	16	19	24	32
16	35	17	20	14	37
17	37	15	16	27	47
14	29	16	18	26	39
22	26	15	16	33	44
16	33	13	13	16	34

## Sheet: Fig 3
% of axonal UNC-116::GFP
Genotype
wild type	tiam-1(ok772)
14	77
61	89
52	91
47	93
35	62
31	85
15	87
50	64
27	97
33	84
% of retrograde EBP-2 (anterior dendrite)				% of anterograde EBP-2 (axon)				axonal EBP-2 comets/mins				% of retrograde EBP-2 (posterior dendrite)
Genotype				Genotype				Genotype				Genotype
wild type	tiam-1(ok772)			wild type	tiam-1(ok772)			wild type	tiam-1(ok772)			wild type	tiam-1(ok772)
88	100			100	100			0.5	4			0	100
100	86			100	100			0	4.5			9	40
91	83			100	100			3	3.5			0	86
100	100			100	100			3	6			0	25
100	83			100	100			3.5	2			14	75
78	80			100	100			1	2			0	100
100	100			100	100			0.5	2			0	67
100	100			100	100			2	3.5			0	60
100	100			100	100			1.5	3.5			0	86
100	91			-	100			1.5	3.5			17	75

## Sheet: Fig 4
% of GFP colocalize with TBA-1				% of GFP colocalize with UtrCH				% of mCherry colocalize with TIAM-1::GFP
GFP	TIAM-1::GFP			GFP	TIAM-1::GFP			myr::mCherry	UNC-119::mCherry
34.81	73.9			1.67	62.45			3.88	84.47
21.85	88.15			23.36	73.46			8.28	32.15
27.59	93.01			17.88	27.54			8.43	64.06
25.39	75.76			26.31	80.7			3.33	40.64
20.64	72.94			20.95	39.24			4.37	57.2

## Sheet: Fig 5
% of RFP::TBA-1
primary dendrite		Branches		Axon
wild type	tiam-1(ok772)	wild type	tiam-1(ok772)	wild type	tiam-1(ok772)
75	45	0	0	25	55
68	65	0	0	32	35
43	62	21	0	57	38
91	35	0	0	9	65
64	29	8	0	28	71
96	59	0	1	4	41
85	38	0	0	15	62
88	73	0	0	12	27
94	36	4	0	2	64
93	32	1	3	6	68
% of GFP::UtrCH
primary dendrite		Branches		Axon
wild type	tiam-1(ok772)	wild type	tiam-1(ok772)	wild type	tiam-1(ok772)
6	42	94	0	0	58
1	67	99	14	0	18
15	53	85	21	0	27
8	50	92	8	0	42
5	68	95	9	1	22
4	44	94	17	2	39
11	45	89	15	0	40
27	83	73	0	0	17
1	61	99	2	0	37
18	55	82	11	0	34

## Sheet: Fig 6
Axon/Dendrite of avg. UNC-119::mCherry					Axon/Dendrite of avg. UNC-33::GFP
Genotype					Genotype
wild type	tiam-1(ok772)				wild type	tiam-1(ok772)
0.38	1.33				0.36	1.91911
0.47	1.31				0.52	1.20294
0.5	0.99				0.56	1.94801
1.28	2.01				0.56	1.48025
0.67	2.72				0.32	1.31098
1.16	1.54				0.63	2.40311
0.87	2.8				0.28	1.12619

## Sheet: Fig 7
%of body length (total dendrtic length)
Genotype
wild type	tiam-1(ok772)	unc-119(ed3)	tiam-1(ok772);unc-119(ed3)	o/e UNC-119
441	83	264	162	282
453	128	134	94	271
411	89	261	98	276
402	104	240	93	332
396	79	193	72	167
385	106	210	61	310
355	118	167	65	349
370	114	132	84	255
381	98	246	83	363
391	90	261	106	283
%of body length (axonal length)
Genotype
wild type	tiam-1(ok772)	unc-119(ed3)	tiam-1(ok772);unc-119(ed3)	o/e UNC-119
21	33	12	9	19
10	34	18	17	25
17	34	0	21	21
17	39	14	17	18
18	29	9	16	29
16	35	8	11	28
17	37	15	10	25
14	29	9	5	28
22	26	10	14	25
16	33	8	14	26

## Sheet: Sup 1
%of body length (total dendrtic length)
Genotype
wild type	fhod-1(tm2363)	wsp-1(gm324)	pfn-1(ok808)
441	372	358	357
453	362	350	373
411	360	392	384
402	364	352	376
396	381	372	361
385	344	396	390
355	361	414	442
370	348	406	327
381	389	382	341
391	327	399	368
%of body length (axonal length)
Genotype
wild type	fhod-1(tm2363)	wsp-1(gm324)	pfn-1(ok808)
21	11	17	9
10	13	17	17
17	8	16	18
17	15	17	17
18	15	19	23
16	15	19	21
17	16	20	17
14	13	21	17
22	18	13	24
16	14	13	16

## Sheet: Sup 2
%of body length (primary dendrtic length)						%of body length (primary dendrtic length)
Genotype						Genotype
wild type (ntuIs13)	tiam-1(ok772)	tiam-1(ok772);Si[TIAM-1A::gfp]	tiam-1(ok772);Si[TIAM-1B::gfp]	tiam-1(ok772);Si[TIAM-1C::gfp]	tiam-1(ok772);Si[TIAM-1N539::gfp]	wild type (ntuIs1)	tiam-1(ok772)	tiam-1(ntu22)	tiam-1(ntu14)
81	65	77	86	69	44	87	56	80	56
82	60	72	76	61	73	78	50	76	51
89	62	67	84	67	75	84	53	83	57
89	46	77	83	55	59	84	53	82	52
85	61	80	76	53	61	87	54	84	50
87	45	81	68	45	74	81	62	89	53
86	45	77	82	58	61	82	51	82	44
83	56	91	81	56	66	81	53	87	47
85	52	79	79	70	57	84	57	82	54
86	44	72	85	67	55	82	47	77	36
%of body length (high-order dendrtic length)						%of body length (high-order dendrtic length)
Genotype						Genotype
wild type (ntuIs13)	tiam-1(ok772)	tiam-1(ok772);Si[TIAM-1A::gfp]	tiam-1(ok772);Si[TIAM-1B::gfp]	tiam-1(ok772);Si[TIAM-1C::gfp]	tiam-1(ok772);Si[TIAM-1N539::gfp]	wild type (ntuIs1)	tiam-1(ok772)	tiam-1(ntu22)	tiam-1(ntu14)
309	69	316	261	30	139	356	28	218	30
285	65	355	247	52	120	376	78	194	45
267	64	299	217	70	87	327	36	215	24
269	36	303	223	31	103	318	51	233	36
336	36	356	171	33	109	314	24	201	16
296	16	401	168	37	101	303	45	257	24
375	40	330	160	64	137	273	67	205	19
364	32	387	175	69	113	289	61	189	21
325	16	343	258	83	153	298	42	203	20
342	17	349	199	85	122	309	43	201	15
%of body length (axonal length)						%of body length (axonal length)
Genotype						Genotype
wild type (ntuIs13)	tiam-1(ok772)	tiam-1(ok772);Si[TIAM-1A::gfp]	tiam-1(ok772);Si[TIAM-1B::gfp]	tiam-1(ok772);Si[TIAM-1C::gfp]	tiam-1(ok772);Si[TIAM-1N539::gfp]	wild type (ntuIs1)	tiam-1(ok772)	tiam-1(ntu22)	tiam-1(ntu14)
11	29	6	13	18	20	21	33	22	24
12	22	10	8	13	24	10	34	23	39
12	29	11	3	13	21	17	34	16	31
16	28	4	8	17	23	17	39	17	31
17	32	5	6	10	20	18	29	17	31
15	27	0	10	10	18	16	35	23	24
16	30	0	9	10	20	17	37	18	25
13	26	7	5	12	26	14	29	19	28
14	27	7	13	5	23	22	26	17	32
16	31	11	10	12	22	16	33	19	33

## Sheet: Sup 3
# of SV(synaptic vesicle) cluster			% of axonal mitochondria			Mito number in neurites			density of synaptic vesicle in axon			density of mitochondria in axon
Genotype			Genotype			Genotype			Genotype			Genotype
wild type	tiam-1(ok772)		wild type	tiam-1(ok772)		wild type	tiam-1(ok772)		wild type	tiam-1(ok772)		wild type	tiam-1(ok772)
20	52		25	50		48	36		0.179256	0.218912		0.079	0.071
25	55		17	49		36	47		0.22407	0.231542		0.087	0.096
29	55		21	63		43	35		0.259922	0.231542		0.089	0.085
29	53		26	47		39	34		0.259922	0.223122		0.096	0.055
31	57		32	30		41	20		0.277847	0.239961		0.115	0.029
28	51		20	61		45	36		0.250959	0.214702		0.077	0.095
29	63		22	64		41	42		0.259922	0.26522		0.078	0.105
30	56		22	71		27	45		0.268885	0.235751		0.062	0.161
30	56		33	70		36	20		0.268885	0.235751		0.086	0.072
30	59		21	56		42	25		0.268885	0.248381		0.083	0.057
% of axonal UNC-104::GFP
Genotype
wild type	tiam-1(ok772)
15	91
46	89
10	82
30	95
51	81
4	78
25	88
20	80
45	82
48	100

[truncated: 2 more sheets: Sup 5, Sup 6]
